# Supplementary material for: Characterisation of Paediatric Neuroblastic Tumours by Quantitative Structural and Diffusion-Weighted MRI
Source: J Clin Med. 2024 Nov 6;13(22):6660. doi: 10.3390/jcm13226660 (PMC11594407; doi:10.3390/jcm13226660)
Supplement: Supplementary file 1 [file jcm-13-06660-s001.zip]

Archive with 1 entries (1 files):
- jcm-3196216-supplementary.pdf
